# Supplementary material for: Correction of Biogeochemical-Argo Radiometry for Sensor Temperature-Dependence and Drift: Protocols for a Delayed-Mode Quality Control
Source: Sensors (Basel). 2021 Sep 16;21(18):6217. doi: 10.3390/s21186217 (PMC8473398; doi:10.3390/s21186217)
Supplement: Supplementary file 1 [file sensors-21-06217-s001.zip]

Archive with 1 entries (1 files):
- sensors-1301062-supplementary.pdf
